# Supplementary material for: The I2 resistance gene homologues in Solanum have complex evolutionary patterns and are targeted by miRNAs
Source: BMC Genomics. 2014 Aug 30;15(1):743. doi: 10.1186/1471-2164-15-743 (PMC4161772; doi:10.1186/1471-2164-15-743)
Supplement: Supplementary file 1 — Additional file 1: Table S1: I2 homolgoues used in this study. Table S1-1. I2 homologues indentified in the sequenced tomato genome (version 2.40). Table S1-2. I2 homologues identified in the sequenced potato genome (version 3_2.1.11). Table S1-3. I2 homologues from Solanum used in this study. Table S2. Sequence exchanges between I2 homologues. Table S2-1. Sequence exchanges detected between tomato I2 homologues from different clades in Figure 3. Table S2-2. Sequence exchanges detected between potato I2 homologues from different clades in Figure 4. (XLS 80 KB) [file 12864_2014_6427_MOESM1_ESM.xls]

## Sheet: Table S1-1
Table S1-1. I2 homologues indentified in the sequenced tomato genome (version 2.40)
Name	Chromosome	Start (bp)	End (bp)	Length (bp)	Annotation	Note
I2-homo-1	chr00	4386208	4386758	550	Psudogene;Partial	not on chrromosome 11
I2-homo-2	chr03	19972770	19974590	1820	Psudogene;Partial	not on chrromosome 11
HZ-I2-15	chr08	2161135	2165166	4031	Full-length;Frameshift;Insertion	not on chrromosome 11
I2-homo-3	chr08	50075223	50076696	1473	Psudogene;Partial	not on chrromosome 11
I2-homo-4	chr08	50092572	50093148	576	Psudogene;Partial	not on chrromosome 11
HZ-I2-12	chr11	30832521	30835149	2628	Psudogene;Partial	away from the I2 locus
I2-homo-5	chr11	30861654	30862533	879	Psudogene;Partial	away from the I2 locus
I2-homo-6	chr11	30864318	30865633	1315	Psudogene;Partial	away from the I2 locus
I2-homo-7	chr11	33615155	33615337	182	Psudogene;Partial	away from the I2 locus
I2-homo-8	chr11	33658528	33660615	2087	Psudogene;Partial	away from the I2 locus
I2-homo-9	chr11	33668257	33668603	346	Psudogene;Partial	away from the I2 locus
I2-homo-10	chr11	33706568	33707729	1161	Psudogene;Partial	away from the I2 locus
I2-homo-11	chr11	34685712	34687176	1464	Psudogene;Partial	away from the I2 locus
HZ-I2-13	chr11	34715744	34719618	3874	Psudogene;Partial;Frameshift	away from the I2 locus
HZ-I2-14	chr11	34771645	34774555	2910	Psudogene;Partial	away from the I2 locus
I2-homo-12	chr11	37754721	37754882	161	Psudogene;Partial	away from the I2 locus
I2-homo-13	chr11	37768258	37768581	323	Psudogene;Partial	away from the I2 locus
HZ-I2-1	chr11	46991150	46994699	3549	Full-length;Frameshift;Delation	analyzed in this study
I2-homo-14	chr11	47012469	47013797	1328	Psudogene;Partial	excluded from this study (<2,500 bp)
HZ-I2-2	chr11	48467394	48471031	3637	Full-length;Frameshift;Delation	excluded from this study
HZ-I2-3	chr11	50191402	50195149	3747	Full-length;Frameshift;Delation	analyzed in this study
HZ-I2-4	chr11	51346037	51349948	3911	Psudogene;Full-length;Frameshift	analyzed in this study
I2-homo-15	chr11	51367352	51367681	329	Psudogene;Partial	excluded from this study (<2,500 bp)
HZ-I2-5	chr11	51371464	51374111	2647	Psudogene;Partial	excluded from this study (approximately 1,000 bp delation at 5'part)
I2-homo-16	chr11	51375885	51376131	246	Psudogene;Partial	excluded from this study (<2,500 bp)
HZ-I2-6	chr11	51612485	51616188	3703	Full-length;Frameshift;Delation	analyzed in this study
HZ-I2-7	chr11	51661316	51665056	3740	Psudogene;Partial;Frameshift;Delation	analyzed in this study
I2-homo-17	chr11	51965161	51966546	1385	Psudogene;Partial	excluded from this study (<2,500 bp)
I2-homo-18	chr11	51969254	51969585	331	Psudogene;Partial	excluded from this study (<2,500 bp)
I2-homo-19	chr11	51972787	51972915	128	Psudogene;Partial	excluded from this study (<2,500 bp)
HZ-I2-8	chr11	51979518	51982977	3459	Full-length;Frameshift;Delation	analyzed in this study
HZ-I2-9	chr11	51985618	51989212	3594	Full-length;Frameshift;Delation	analyzed in this study
HZ-I2-10	chr11	51993584	51997429	3845	Full-length;Frameshift;	analyzed in this study
I2-homo-20	chr11	51999998	52001751	1753	Psudogene;Partial	excluded from this study (<2,500 bp)
HZ-I2-11	chr11	52380108	52384087	3979	Full-length;Isertion;	analyzed in this study
I2-homo-21	chr11	52641912	52643091	1179	Psudogene;Partial	excluded from this study (<2,500 bp)

## Sheet: Table S1-2
Table S1-2.I2 homologues identified in the sequenced potato genome (version 3_2.1.11)
Name	Chromosome	Start (bp)	End (bp)	Length (bp)	Annotation	Note
I2-homo-1	chr01	41725655	41726339	684	Psudogene;Partial	not on chrromosome 11
I2-homo-2	chr01	41829135	41829838	703	Psudogene;Partial	not on chrromosome 11
I2-homo-3	chr04	64217077	64217335	258	Psudogene;Partial	not on chrromosome 11
DM-I2-41	chr05	30313820	30319747	5927	Psudogene;Partial;Insertion	not on chrromosome 11
I2-homo-4	chr05	30317130	30319842	2712	Psudogene;Partial	not on chrromosome 11
I2-homo-5	chr06	14158911	14159477	566	Psudogene;Partial	not on chrromosome 11
I2-homo-6	chr08	4499810	4500066	256	Psudogene;Partial	not on chrromosome 11
I2-homo-7	chr08	4753193	4753535	342	Psudogene;Partial	not on chrromosome 11
I2-homo-8	chr08	12681893	12682870	977	Psudogene;Partial	not on chrromosome 11
DM-I2-42	chr09	34368804	34372304	3500	Full-length;Frameshift	not on chrromosome 11
I2-homo-9	chr09	34389955	34390148	193	Psudogene;Partial	not on chrromosome 11
I2-homo-10	chr09	34409327	34409607	280	Psudogene;Partial	not on chrromosome 11
DM-I2-43	chr10	36849065	36853239	4174	Full-length;Frameshift;Insertion	not on chrromosome 11
I2-homo-11	chr10	36861812	36863572	1760	Psudogene;Partial	not on chrromosome 11
I2-homo-12	chr10	51532125	51532237	112	Psudogene;Partial	not on chrromosome 11
I2-homo-13	chr11	15827343	15827469	126	Psudogene;Partial	away from syntenic region of the I2 locus
I2-homo-14	chr11	34021569	34023659	2090	Psudogene;Partial	away from syntenic region of the I2 locus
I2-homo-15	chr11	34026924	34028419	1495	Psudogene;Partial	away from syntenic region of the I2 locus
DM-I2-1	chr11	34034657	34038402	3745	Full-length;Insertion	used in this study
DM-I2-2	chr11	34048400	34050922	2522	Psudogene;Partial	used in this study
DM-I2-3	chr11	34054671	34058073	3402	Psudogene;Partial	used in this study
DM-I2-4	chr11	34062094	34066311	4217	Full-length;Frameshift	used in this study
DM-I2-5	chr11	35386767	35390561	3794	Full-length;Insertion	used in this study
DM-I2-6	chr11	39221960	39225828	3868	Full-length	used in this study
I2-homo-16	chr11	39239769	39241634	1865	Psudogene;Partial	not used in this study (<2,500 bp)
DM-I2-7	chr11	39247494	39251067	3573	Full-length	used in this study
DM-I2-8	chr11	39331371	39334934	3563	Full-length;Frameshift	used in this study
DM-I2-9	chr11	39385503	39389135	3632	Full-length;Frameshift	used in this study
DM-I2-10	chr11	39409983	39413917	3934	Full-length	used in this study
DM-I2-11	chr11	39422276	39426610	4334	Full-length;Frameshift;Insertion	used in this study
DM-I2-12	chr11	39502827	39506650	3823	Full-length	used in this study
I2-homo-17	chr11	39511013	39511436	423	Psudogene;Partial	not used in this study (<2,500 bp)
DM-I2-13	chr11	39524758	39528467	3709	Psudogene;Partial	used in this study
DM-I2-14	chr11	39898603	39902115	3512	Psudogene;Partial	used in this study
I2-homo-18	chr11	39906953	39907183	230	Psudogene;Partial	not used in this study (<2,500 bp)
DM-I2-15	chr11	39910739	39914541	3802	Full-length;Frameshift	used in this study
DM-I2-16	chr11	39916451	39919804	3353	Psudogene;Partial	used in this study
DM-I2-17	chr11	39928166	39931941	3775	Full-length;Insertion;Delation	used in this study
DM-I2-18	chr11	39938386	39941863	3477	Psudogene;Partial;Delation	used in this study
DM-I2-19	chr11	39946075	39949958	3883	Full-length;Frameshift	used in this study
I2-homo-19	chr11	39958283	39960036	1753	Psudogene;Partial	not used in this study (<2,500 bp)
DM-I2-20	chr11	39971699	39975440	3741	Psudogene;Partial	used in this study
I2-homo-20	chr11	39983144	39983300	156	Psudogene;Partial	not used in this study (<2,500 bp)
I2-homo-21	chr11	39985867	39986212	345	Psudogene;Partial	not used in this study (<2,500 bp)
DM-I2-21	chr11	39988775	39992688	3913	Psudogene;Partial	used in this study
DM-I2-22	chr11	40000007	40003645	3638	Psudogene;Partial	not used in this study (unknown sequence in this sequence)
DM-I2-23	chr11	40015267	40019198	3931	Full-length;Insertion	used in this study
DM-I2-24	chr11	40031685	40035299	3614	Full-length;Frameshift	used in this study
I2-homo-22	chr11	40606881	40607441	560	Psudogene;Partial	not used in this study (<2,500 bp)
DM-I2-25	chr11	40609846	40613159	3313	Psudogene;Partial	used in this study
DM-I2-26	chr11	40652907	40655556	2649	Psudogene;Partial	used in this study
I2-homo-23	chr11	40660363	40660544	181	Psudogene;Partial	not used in this study (<2,500 bp)
I2-homo-24	chr11	40689016	40689563	547	Psudogene;Partial	not used in this study (<2,500 bp)
DM-I2-27	chr11	40693326	40697186	3860	Full-length;Frameshift;Insertion	used in this study
I2-homo-25	chr11	40761429	40763126	1697	Psudogene;Partial	not used in this study (<2,500 bp)
DM-I2-28	chr11	40765365	40768980	3615	Full-length;Frameshift	used in this study
DM-I2-29	chr11	40781249	40785048	3799	Full-length;Frameshift;Insertion	used in this study
DM-I2-30	chr11	41129619	41133545	3926	Full-length;Frameshift	used in this study
DM-I2-31	chr11	41143851	41147597	3746	Full-length;Frameshift;Delation	used in this study
DM-I2-32	chr11	41152589	41156508	3919	Full-length;Frameshift;Delation	used in this study
DM-I2-33	chr11	41184819	41188510	3691	Full-length;Frameshift;Delation	used in this study
I2-homo-26	chr11	41294293	41295996	1703	Psudogene;Partial	not used in this study (<2,500 bp)
DM-I2-34	chr11	41310979	41315039	4060	Full-length;Insertion	used in this study
I2-homo-27	chr11	41318170	41319728	1558	Psudogene;Partial	not used in this study (<2,500 bp)
DM-I2-35	chr11	41329105	41332579	3474	Full-length;Frameshift	used in this study
DM-I2-36	chr11	41337230	41341142	3912	Full-length;Frameshift	used in this study
DM-I2-37	chr11	41356015	41359973	3958	Full-length;Frameshift;Insertion	used in this study
DM-I2-38	chr11	41364779	41368804	4025	Full-length;Frameshift	used in this study
DM-I2-39	chr11	41397856	41401660	3804	Full-length;Frameshift;Delation	used in this study
I2-homo-28	chr11	41458073	41458409	336	Psudogene;Partial	not used in this study (<2,500 bp)
DM-I2-40	chr11	41463005	41467858	4853	Full-length;Insertion	used in this study

## Sheet: Table S1-3
Table S1-3. I2 homologues from Solanum used in this study
Gene name	GeneBank accession Numer	Species, genotype	Length (bp)	Note
S_I2_5	KJ652840	Solanum lycopersicum, Hongxiaoli	3188	Obtained from this study
R_I2_3	KJ652841	S. lycopersicum, Hongxiaoli	3350	Obtained from this study
S_I2_11	KJ652842	S. lycopersicum, Hongxiaoli	3296	Obtained from this study
R_I2_5	KJ652843	S. lycopersicum, Hongxiaoli	3311	Obtained from this study
R_I2_1	KJ652844	S. lycopersicum, Hongxiaoli	3230	Obtained from this study
S_I2_9	KJ652845	S. lycopersicum, Hongxiaoli	3275	Obtained from this study
S_I2_7	KJ652846	S. lycopersicum, Hongxiaoli	3188	Obtained from this study
S_I2_10	KJ652847	S. lycopersicum, Hongxiaoli	3350	Obtained from this study
R_I2_6	KJ652848	S. lycopersicum, Hongxiaoli	3236	Obtained from this study
S_I2_3	KJ652849	S. lycopersicum, Hongxiaoli	3204	Obtained from this study
R_I2_2	KJ652850	S. lycopersicum, Hongxiaoli	3296	Obtained from this study
S_I2_8	KJ652851	S. lycopersicum, Hongxiaoli	3203	Obtained from this study
R_I2_7	KJ652852	S. lycopersicum, Hongxiaoli	3215	Obtained from this study
S_I2_1	KJ652853	S. lycopersicum, Hongxiaoli	3189	Obtained from this study
R_I2_8	KJ652854	S. lycopersicum, Hongxiaoli	3200	Obtained from this study
S_I2_4	KJ652855	S. lycopersicum, Hongxiaoli	3060	Obtained from this study
S_I2_2	KJ652856	S. lycopersicum, Hongxiaoli	3314	Obtained from this study
R_I2_4	KJ652857	S. lycopersicum, Hongxiaoli	3302	Obtained from this study
S_I2_6	KJ652858	S. lycopersicum, Hongxiaoli	3323	Obtained from this study
LA2860_I2_1	KJ652859	S. habrochaites, LA2860	3302	Obtained from this study
LA2860_I2_5	KJ652860	S. habrochaites, LA2860	3350	Obtained from this study
LA2860_I2_6	KJ652861	S. habrochaites, LA2860	3310	Obtained from this study
LA2860_I2_3	KJ652862	S. habrochaites, LA2860	3302	Obtained from this study
LA2860_I2_11	KJ652863	S. habrochaites, LA2860	3230	Obtained from this study
LA2860_I2_4	KJ652864	S. habrochaites, LA2860	3326	Obtained from this study
LA2860_I2_8	KJ652865	S. habrochaites, LA2860	3233	Obtained from this study
LA2860_I2_9	KJ652866	S. habrochaites, LA2860	3290	Obtained from this study
LA2860_I2_10	KJ652867	S. habrochaites, LA2860	3332	Obtained from this study
LA2860_I2_2	KJ652868	S. habrochaites, LA2860	3239	Obtained from this study
LA2860_I2_7	KJ652869	S. habrochaites, LA2860	3233	Obtained from this study
LA2158_I2_8	KJ652870	S. habrochaites, LA2158	3186	Obtained from this study
LA2158_I2_2	KJ652871	S. habrochaites, LA2158	3323	Obtained from this study
LA2158_I2_12	KJ652872	S. habrochaites, LA2158	3243	Obtained from this study
LA2158_I2_10	KJ652873	S. habrochaites, LA2158	3188	Obtained from this study
LA2158_I2_1	KJ652874	S. habrochaites, LA2158	3204	Obtained from this study
LA2158_I2_7	KJ652875	S. habrochaites, LA2158	3358	Obtained from this study
LA2158_I2_11	KJ652876	S. habrochaites, LA2158	3146	Obtained from this study
LA2158_I2_3	KJ652877	S. habrochaites, LA2158	3281	Obtained from this study
LA2158_I2_9	KJ652878	S. habrochaites, LA2158	3302	Obtained from this study
LA2158_I2_6	KJ652879	S. habrochaites, LA2158	3209	Obtained from this study
LA2158_I2_4	KJ652880	S. habrochaites, LA2158	3248	Obtained from this study
LA2158_I2_13	KJ652881	S. habrochaites, LA2158	3248	Obtained from this study
LA2158_I2_5	KJ652882	S. habrochaites, LA2158	3349	Obtained from this study
LA1777_I2_4	KJ652883	S. habrochaites, LA1777	3326	Obtained from this study
LA1777_I2_12	KJ652884	S. habrochaites, LA1777	3335	Obtained from this study
LA1777_I2_1	KJ652885	S. habrochaites, LA1777	3350	Obtained from this study
LA1777_I2_9	KJ652886	S. habrochaites, LA1777	3272	Obtained from this study
LA1777_I2_13	KJ652887	S. habrochaites, LA1777	3333	Obtained from this study
LA1777_I2_3	KJ652888	S. habrochaites, LA1777	3224	Obtained from this study
LA1777_I2_7	KJ652889	S. habrochaites, LA1777	3263	Obtained from this study
LA1777_I2_10	KJ652890	S. habrochaites, LA1777	3251	Obtained from this study
LA1777_I2_2	KJ652891	S. habrochaites, LA1777	3323	Obtained from this study
LA1777_I2_6	KJ652892	S. habrochaites, LA1777	3293	Obtained from this study
LA1777_I2_8	KJ652893	S. habrochaites, LA1777	3182	Obtained from this study
LA1777_I2_11	KJ652894	S. habrochaites, LA1777	3230	Obtained from this study
LA1777_I2_5	KJ652895	S. habrochaites, LA1777	3350	Obtained from this study
LA1740_I2_1	KJ652896	S. habrochaites, LA1740	3230	Obtained from this study
LA1740_I2_5	KJ652897	S. habrochaites, LA1740	3287	Obtained from this study
LA1740_I2_4	KJ652898	S. habrochaites, LA1740	3326	Obtained from this study
LA1740_I2_2	KJ652899	S. habrochaites, LA1740	3350	Obtained from this study
LA1740_I2_6	KJ652900	S. habrochaites, LA1740	3325	Obtained from this study
LA1740_I2_3	KJ652901	S. habrochaites, LA1740	3350	Obtained from this study
I2	AF118127	S. pimpinellifolium	3801	From GeneBank
I2C-1	AF004878	S. pimpinellifolium	4900	From GeneBank
I2C-2	AF004879	S. pimpinellifolium	4465	From GeneBank
I2C-5	AF408704	S. pimpinellifolium	4491	From GeneBank
SH-R3a	AY849382	S. tuberosum, SH83-92-488	3849	From GeneBank
SH-R3b	JF900492	S. tuberosum, SH83-92-488	3849	From GeneBank
SH-I2-1	AY849383	S. tuberosum, SH83-92-488	3798	From GeneBank
SH-I2-2	AY849384	S. tuberosum, SH83-92-488	3984	From GeneBank
SH-I2-3	AY849385	S. tuberosum, SH83-92-488	3861	From GeneBank
SH-I2-4	EF638450	S. tuberosum, SH83-92-488	3654	From GeneBank
SH-I2-5	EF638451	S. tuberosum, SH83-92-488	3990	From GeneBank
SH-I2-6	JF900492	S. tuberosum, SH83-92-488	3783	From GeneBank
SH-I2-7	EF638453	S. tuberosum, SH83-92-488	3785	From GeneBank
SH-I2-8	EF638455	S. tuberosum, SH83-92-488	3951	From GeneBank
SH-I2-9	EF638456	S. tuberosum, SH83-92-488	3957	From GeneBank
SH-I2-10	EF638458	S. tuberosum, SH83-92-488	3921	From GeneBank
SH-I2-11	EF638460	S. tuberosum, SH83-92-488	3785	From GeneBank
SH-I2-12	EF638461	S. tuberosum, SH83-92-488	3158	From GeneBank
SH-I2-13	EF638462	S. tuberosum, SH83-92-488	3968	From GeneBank
SH-I2-14	EF638463	S. tuberosum, SH83-92-488	3947	From GeneBank
SH-I2-15	EF638464	S. tuberosum, SH83-92-488	3909	From GeneBank
SH-I2-16	EF638465	S. tuberosum, SH83-92-488	3744	From GeneBank
SS-I2-1	HQ731037	S. stoloniferum	3849	From GeneBank
SB-I2-1	HQ731036	S. bulbocastanum	3984	From GeneBank

## Sheet: Table S2-1
Table S2-1. Sequence exchanges detected between tomato I2 homologues from different clades in Figure 3
Sequence names	Clades	Begin (bp)*	End (bp)*	Length (bp)
LA1740-I2-3;LA1740-I2-5	Clade I vs Clade II	1790	1951	162
LA2860-I2-10;LA2860-I2-6	Clade I vs Clade IV	1	548	548
LA2158-I2-6;LA2158-I2-4	Clade I vs Clade V	2603	3338	1139
LA2158-I2-13;LA2158-I2-2	Clade I vs Clade V	1	615	615
LA2158-I2-13;t-I2-8	Clade III vs Clade V	266	384	119
LA1777-I2-1;t-I2-2	Clade I vs Clade II	1584	1699	112
t-I2-5;LA1777-I2-3	Clade I vs Clade III	134	308	167
t-I2-5;LA2860-I2-8	Clade I vs Clade III	503	984	444
t-I2-5;HZ-I2-H10	Clade I vs Clade III	1906	2061	147
t-I2-5;t-I2-2	Clade I vs Clade III	2063	2266	200
t-I2-8;I2C-1	Clade I vs Clade III	14	560	549
LA2860-I2-7;LA1740-I2-4	Clade I	1	158	158
LA1777-I2-10;LA2860-I2-3	Clade I	1	182	165
LA2158-I2-8;LA2860-I2-1	Clade I	1	182	165
LA2860-I2-7;LA2860-I2-4	Clade I	1	240	234
LA2158-I2-4;T-I2-5	Clade I	1	261	255
LA2860-I2-8;LA1777-I2-3	Clade I	1	304	304
LA2158-I2-4;LA2158-I2-1	Clade I	1	330	324
LA1740-I2-5;LA2860-I2-3	Clade I	1	355	325
LA1740-I2-5;t-I2-11	Clade I	1	462	432
T-I2-2;T-I2-7	Clade I	1	528	500
LA2860-I2-1;LA2860-I2-3	Clade I	1	565	545
LA1777-I2-2;T-I2-5	Clade I	1	1385	1328
LA1740-I2-5;I2C-1	Clade I	14	668	625
LA2158-I2-4;HZ-I2-10	Clade I	14	1295	1238
LA2158-I2-3;I2C-2	Clade I	14	2071	1971
LA1777-I2-8;LA2860-I2-3	Clade I	35	316	252
LA1777-I2-6;I2	Clade I	105	387	256
LA1777-I2-7;LA1777-I2-3	Clade I	108	304	191
LA2158-I2-11;t-I2-11	Clade I	184	370	174
LA2158-I2-8;LA2860-I2-3	Clade I	184	445	249
LA2158-I2-3;T-I2-7	Clade I	214	490	274
LA2860-I2-7;LA2860-I2-8	Clade I	214	3401	3022
LA1777-I2-10;LA2860-I2-3	Clade I	253	445	192
LA2158-I2-8;LA2860-I2-1	Clade I	264	421	158
LA1777-I2-10;LA1777-I2-2	Clade I	264	471	208
t-I2-9;T-I2-5	Clade I	269	471	218
LA2860-I2-7;LA2860-I2-1	Clade I	357	445	89
LA1777-I2-8;LA1777-I2-2	Clade I	357	471	115
LA1777-I2-6;LA2860-I2-9	Clade I	389	874	447
t-I2-11;t-I2-6	Clade I	451	2517	2009
T-I2-6;T-I2-7	Clade I	525	3401	2744
LA2860-I2-6;LA2860-I2-9	Clade I	528	3401	2790
LA2860-I2-4;LA2860-I2-3	Clade I	538	2732	2137
LA1740-I2-4;LA2860-I2-4	Clade I	692	1755	1051
LA2860-I2-4;LA2860-I2-1	Clade I	838	2732	1869
T-I2-4;I2	Clade I	917	1301	376
I2C-5;HZ-I2-8	Clade I	948	1747	782
LA2158-I2-2;HZ-I2-8	Clade I	948	2651	1683
LA1777-I2-10;LA1777-I2-6	Clade I	969	2026	1030
I2;LA2860-I2-6	Clade I	980	1446	458
I2;LA2158-I2-9	Clade I	1027	1446	411
t-I2-2;I2C-5	Clade I	1077	1307	222
LA1777-I2-3;RR_7	Clade I	1110	1351	233
I2;LA2158-I2-2	Clade I	1139	1386	245
LA2860-I2-9;I2C-5	Clade I	1139	1386	245
LA2158-I2-9;t-I2-11	Clade I	1176	1386	208
t-I2-11;I2C-5	Clade I	1176	1957	770
LA2860-I2-9;LA1777-I2-2	Clade I	1217	1963	741
I2_N.9;I2C-2	Clade I	1285	1477	190
LA2158-I2-11;LA1777-I2-6	Clade I	1289	1513	222
LA2158-I2-4;HZ-I2-11	Clade I	1419	2532	1111
t-I2-2;HZ-I2-10	Clade I	1490	1982	490
LA2158-I2-1;t-I2-2	Clade I	1509	1646	137
LA1777-I2-8;LA2158-I2-11	Clade I	1578	1737	171
LA1777-I2-7;LA2158-I2-4	Clade I	1612	1695	81
LA2860-I2-7;LA2158-I2-4	Clade I	1612	1695	84
LA2158-I2-11;LA2158-I2-4	Clade I	1612	1737	123
HZ-I2-10;HZ-I2-8	Clade I	1689	1947	259
LA1777-I2-6;T-I2-6	Clade I	1754	1894	135
LA2860-I2-8;T-I2-7	Clade I	1754	1894	135
LA1777-I2-6;LA1777-I2-3	Clade I	1755	1895	141
I2C-1;T-I2-7	Clade I	1756	1894	139
LA2158-I2-11;LA1777-I2-2	Clade I	1827	2157	331
LA2158-I2-11;LA2158-I2-9	Clade I	1827	2283	457
I2C-2;T-I2-6	Clade I	1829	2071	243
t-I2-9;HZ-I2-8	Clade I	1899	2122	224
T-I2-2;T-I2-6	Clade I	1900	2272	373
LA1777-I2-6;T-I2-4	Clade I	1940	3401	1462
LA2158-I2-11;LA2860-I2-6	Clade I	1972	2157	186
LA2158-I2-11;I2	Clade I	1972	2193	222
LA1777-I2-8;T-I2-2	Clade I	1975	2193	219
t-I2-9;T-I2-7	Clade I	1989	2127	139
LA1777-I2-7;LA2860-I2-8	Clade I	2158	2937	577
I2;LA1777-I2-2	Clade I	2195	2426	232
LA2158-I2-9;I2	Clade I	2195	2660	462
LA2860-I2-9;T-I2-5	Clade I	2265	2560	296
LA2158-I2-11;T-I2-4	Clade I	2276	2522	247
LA1777-I2-10;HZ-I2-10	Clade I	2364	2565	197
LA2158-I2-9;T-I2-5	Clade I	2369	2587	219
T-I2-2;LA1777-I2-2	Clade I	2384	3401	1000
LA1777-I2-6;LA2860-I2-6	Clade I	2428	2593	164
LA1777-I2-10;T-I2-4	Clade I	2432	2574	143
LA1777-I2-10;T-I2-5	Clade I	2432	2574	143
LA1740-I2-5;T-I2-7	Clade I	2448	2549	102
LA1777-I2-10;T-I2-7	Clade I	2459	2574	116
LA1777-I2-6;T-I2-6	Clade I	2459	2583	125
t-I2-9;t-I2-11	Clade I	2513	3401	870
LA2158-I2-8;T-I2-6	Clade I	2524	2742	133
LA2158-I2-11;LA2860-I2-9	Clade I	2667	2791	119
LA2860-I2-4;LA2860-I2-9	Clade I	2691	3401	699
LA2860-I2-4;LA2158-I2-9	Clade I	2739	3020	269
LA2860-I2-4;I2	Clade I	2739	3020	282
LA1740-I2-5;LA2860-I2-6	Clade I	3161	3317	156
LA1740-I2-5;T-I2-5	Clade I	3171	3346	200
LA2158-I2-11;HZ-I2-8	Clade I	3217	3342	126
LA2158-I2-11;t-I2-2	Clade I	3217	3342	126
LA1740-I2-5;T-I2-2	Clade I	3222	3344	123
LA1740-I2-5;LA2158-I2-9	Clade I	3222	3349	128
HZ-I2-7;LA1740-I2-3	Clade II	913	1540	628
LA1740-I2-3;LA2158-I2-5	Clade II	1085	2234	1150
LA2860-I2-5;LA1777-I2-1	Clade II	1486	1647	162
LA2158-I2-5;LA1777-I2-1	Clade II	1486	1647	162
LA1777-I2-5;LA1777-I2-1	Clade II	2871	3350	480
LA1740-I2-3;T-I2-3	Clade II	3009	3350	342
LA1740-I2-3;LA1740-I2-2	Clade II	3009	3350	342
t-I2-7;LA2158-I2-10	Clade III	1	273	273
t-I2-7;HZ-I2-9	Clade III	14	273	260
t-I2-7;HZ-I2-9	Clade III	275	530	256
t-I2-7;LA2158-I2-10	Clade III	275	530	256
t-I2-7;t-I2-8	Clade III	800	3227	2428
HZ-I2-9;t-I2-8	Clade III	887	999	113
LA2158-I2-10;t-I2-8	Clade III	887	999	113
t-I2-7;t-I2-5	Clade III	947	3227	2281
LA1777-I2-12;LA1777-I2-13	Clade IV	333	831	499
LA2158-I2-6;LA2860-I2-11	Clade V	1	230	228
LA1777-I2-11;LA2860-I2-11	Clade V	1	1683	1675
LA2158-I2-6;LA1740-I2-1	Clade V	5	230	224
HZ-I2-6;LA1740-I2-1	Clade V	10	230	219
T-I2-8;LA1740-I2-1	Clade V	14	204	189
T-I2-8;LA2158-I2-7	Clade V	41	177	135
LA1740-I2-1;HZ-I2-4	Clade V	47	164	118
LA2158-I2-7;t-I2-1	Clade V	47	214	166
t-I2-3;LA2860-I2-11	Clade V	96	338	240
t-I2-1;HZ-I2-4	Clade V	166	532	365
T-I2-8;T-I2-1	Clade V	242	512	270
LA1740-I2-1;HZ-I2-4	Clade V	244	320	77
LA1777-I2-11;LA1740-I2-1	Clade V	467	1683	1211
LA2158-I2-13;LA2158-I2-12	Clade V	598	3333	2602
LA2860-I2-2;LA2158-I2-13	Clade V	1090	1382	293
LA2158-I2-13;t-I2-3	Clade V	1090	1893	804
LA2860-I2-2;LA2158-I2-13	Clade V	1609	1812	204
LA2158-I2-13;t-I2-3	Clade V	2039	2396	344
T-I2-1;LA1777-I2-11	Clade V	2117	2677	537
T-I2-1;LA1740-I2-1	Clade V	2222	2677	432
LA2158-I2-13;t-I2-3	Clade V	2399	2669	270
T-I2-1;LA2860-I2-11	Clade V	2431	2677	237
LA1777-I2-11;LA2860-I2-11	Clade V	2431	3115	568
LA2158-I2-13;t-I2-1	Clade V	2557	2669	112
t-I2-3;t-I2-1	Clade V	2557	3393	667
LA2158-I2-13;t-I2-1	Clade V	2699	3002	284
LA2158-I2-12;t-I2-1	Clade V	2699	3002	284
LA2860-I2-2;LA1740-I2-1	Clade V	2806	2974	158
LA2860-I2-2;LA1777-I2-11	Clade V	2806	2974	158
Note: * the start and end positions of conversion tract

## Sheet: Table S2-2
Table S2-2. Sequence exchanges detected between potato I2 homologues from different clades in Figure 4
Sequence names	Clades	Begin (bp)*	End (bp)*	Length (bp)
DM-I2-38(S-9);DM-I2-23(S-6)	CladeI vs CladeV	138	225	81
DM-I2-16(S-6);DM-I2-17(S-6)	Clade I	1772	2041	172
DM-I2-1(S-1);DM-I2-24(S-6)	Clade I	1788	1995	100
SH-I2-1;SS-I2-1	Clade I	23	304	281
DM-I2-9(S-5);DM-I2-7(S-5)	Clade I	894	1098	317
DM-I2-13(S-5);DM-I2-18(S-6)	Clade I	140	231	86
DM-I2-13(S-5);DM-I2-21(S-6)	Clade I	140	231	86
DM-I2-8(S-5);DM-I2-10(S-5)	Clade I	939	1102	149
DM-I2-31(S-8);DM-I2-37(S-9)	Clade II	1204	1281	78
DM-I2-31(S-8);SH-I2-8	Clade II	1204	1281	78
DM-I2-31(S-8);SH-I2-9	Clade II	1204	1281	78
SH-I2-10;DM-I2-37(S-9)	Clade II	1204	1281	78
SH-I2-10;SH-I2-4	Clade II	1204	1260	57
SH-I2-14;SH-I2-4	Clade II	422	576	155
SH-I2-14;SH-I2-8	Clade II	422	576	155
DM-I2-39(S-9);DM-I2-40(S-9)	Clade II	2639	2826	116
SH-R3b;SH-I2-4	Clade II	173	453	281
DM-I2-34(S-9);SH-R3b	Clade II	53	150	98
SH-I2-5;DM-I2-38(S-9)	Clade V	1802	2421	620
SH-I2-5;DM-I2-35(S-9)	Clade V	191	444	216
Note: * the start and end positions of conversion tract
